# Supplementary material for: Hierarchically Porous Carbon Microspheres Coated with MnO2 Nanosheets as the Sulfur Host for High-Loading Lithium–Sulfur Batteries
Source: Molecules. 2024 Dec 13;29(24):5881. doi: 10.3390/molecules29245881 (PMC11676887; doi:10.3390/molecules29245881)
Supplement: Supplementary file 1 [file molecules-29-05881-s001.zip]

Archive with 1 entries (1 files):
- molecules-3252023-supplementary.pdf
